# Supplementary material for: Study of Interactions Between Gadolinium-Based Contrast Agents and Collagen by Taylor Dispersion Analysis and Frontal Analysis Continuous Capillary Electrophoresis
Source: Pharmaceuticals (Basel). 2024 Dec 5;17(12):1633. doi: 10.3390/ph17121633 (PMC11728588; doi:10.3390/ph17121633)
Supplement: Supplementary file 1 [file pharmaceuticals-17-01633-s001.zip]

Archive with 1 entries (1 files):
- pharmaceuticals-3304125-supplementary.pdf
